# Supplementary material for: Immunogenicity and real-world effectiveness of COVID-19 vaccines in Lebanon: Insights from primary and booster schemes, variants, infections, and hospitalization
Source: PLoS One. 2024 Sep 13;19(9):e0306457. doi: 10.1371/journal.pone.0306457 (PMC11398646; doi:10.1371/journal.pone.0306457)
Supplement: S2 Table — Abbreviations: PFZ = Pfizer-BioNTech (BNT162b2), SPh = Sinopharm (BBIBP-CorV). (XLSX) [file pone.0306457.s002.xlsx]

## Sheet: Table S2
	Table S2-Demographic and clinical characteristics of the participants used to estimate effectiveness of the different vaccination schemes during the Alpha variant wave
	Alpha variant surge period (21/02/2021 to 31/05/2021)		No vaccination			2 × SPh			2 × PFZ
		TOTAL	Total	Cases	Controls	Total	Cases	Controls	Total	Cases	Controls
	Total number	77600	57354	12084	45270	18598	12	18586	1599	11	1588
	Age (years) (median, interquartile range)
	<50	75603	56132	11760	44372	18179	10	18169	1263	10	1253
	50-64	1997	1222	324	898	419	2	417	336	1	335
	Gender
	Male	72398	53503	11137	42366	17840	11	17829	1008	8	1000
	Female	5202	3851	947	2904	758	1	757	591	3	588
	Function
	Healthcare worker	3262	1517	589	928	564	1	563	1179	10	1169
	Non-healthcare worker	74338	55837	11495	44342	18034	11	18023	420	1	419
	Comorbidities
	None	74402	55068	11421	43647	17772	11	17761	1513	0	1513
	≥ 1	3198	2286	663	1623	826	1	825	86	11	75
	Previous History of COVID-19 Infection
	Yes	8613	0	0	0	2295	0	2295	246	0	246
	No	68987	57354	12084	45270	16303	12	16291	1353	11	1342
	Abbreviations: PFZ = Pfizer-BioNTech (BNT162b2), SPh = Sinopharm (BBIBP-CorV).
