# Supplementary material for: Immunogenicity and real-world effectiveness of COVID-19 vaccines in Lebanon: Insights from primary and booster schemes, variants, infections, and hospitalization
Source: PLoS One. 2024 Sep 13;19(9):e0306457. doi: 10.1371/journal.pone.0306457 (PMC11398646; doi:10.1371/journal.pone.0306457)
Supplement: S3 Table — Abbreviations: AZ = AstraZeneca (ChAdOx1 nCoV-19), PFZ = Pfizer-BioNTech (BNT162b2), SPh = Sinopharm (BBIBP-CorV), SPTV = Gamaleya Sputnik V (Gam-COVID-Vac). (XLSX) [file pone.0306457.s003.xlsx]

## Sheet: Table S3
	Table S3-Demographic and clinical characteristics of the participants used to estimate effectiveness of the different vaccination schemes during the Delta variant wave.
	Delta variant surge period (21/07/2021 to 07/11/2021)		No vaccination			2 × SPh			2 × PFZ			2 × AZ			2 × SPTV
		TOTAL	Total	Cases	Controls	Total	Cases	Controls	Total	Cases	Controls	Total	Cases	Controls	Total	Cases	Controls
	Total number	78684	16283	568	15715	47936	759	47177	11108	67	11041	304	0	304	3047	4	3043
	Age (years) (median, interquartile range)
	<50	76599	16089	561	15528	47239	736	46503	9973	59	9914	281	0	281	3014	3	3011
	50-64	2085	194	7	187	697	23	674	1135	8	1127	23	0	23	33	1	32
	Gender
	Male	73347	15374	519	14855	45273	705	44568	9451	53	9398	278	0	278	2967	4	2963
	Female	5337	909	49	860	2663	54	2609	1657	14	1643	26	0	26	80	0	80
	Function
	Healthcare worker	3191	482	24	458	709	33	676	1978	23	1955	8	0	8	13	0	13
	Non-healthcare worker	75493	15801	544	15257	47227	726	46501	9130	44	9086	296	0	296	3034	4	3030
	Comorbidities
	None	75389	15934	541	15393	46781	741	46040	9322	53	9269	301	0	301	3045	4	3041
	≥ 1	3295	349	27	322	1155	18	1137	1786	14	1772	3	0	3	2	0	2
	Previous History of COVID-19 Infection
	Yes	16178	0	0	0	11499	65	11434	3828	11	3817	71	0	71	779	0	779
	No	62506	16283	568	15715	36437	694	35743	7280	56	7224	233	0	233	2268	4	2264
	Abbreviations: AZ = AstraZeneca (ChAdOx1 nCoV-19), PFZ = Pfizer-BioNTech (BNT162b2), SPh = Sinopharm (BBIBP-CorV), SPTV= Gamaleya Sputnik V (Gam-COVID-Vac)
