# Supplementary material for: Immunogenicity and real-world effectiveness of COVID-19 vaccines in Lebanon: Insights from primary and booster schemes, variants, infections, and hospitalization
Source: PLoS One. 2024 Sep 13;19(9):e0306457. doi: 10.1371/journal.pone.0306457 (PMC11398646; doi:10.1371/journal.pone.0306457)
Supplement: S4 Table — Abbreviations: AZ = AstraZeneca (ChAdOx1 nCoV-19), PFZ = Pfizer-BioNTech (BNT162b2), SPh = Sinopharm (BBIBP-CorV), SPTV = Gamaleya Sputnik V (Gam-COVID-Vac). (XLSX) [file pone.0306457.s004.xlsx]

## Sheet: Table S4
	Table S4-Demographic and clinical characteristics of the participants used to estimate effectiveness of the different vaccination schemes during the mixed Delta and Omicron variant wave
	Mixed Delta and Omicron BA.1 variants surge period (08/11/2021 TO 31/12/2021)		No vaccination			2 × SPh			2 × PFZ			2 × AZ			2 × SPTV			2 × SPh/1 × SPh			2 × PFZ/1 × PFZ			2 × SPh/1 × PFZ			2 × PFZ/1 × SPh
		TOTAL	Total	Cases	Controls	Total	Cases	Controls	Total	Cases	Controls	Total	Cases	Controls	Total	Cases	Controls	Total	Cases	Controls	Total	Cases	Controls	Total	Cases	Controls	Total	Cases	Controls
	Total number	81459	5521	127	5394	48674	1097	47577	13053	159	12894	647	8	639	13118	122	12996	313	3	310	691	3	688	13297	23	13274	49	1	48
	Age (years) (median, interquartile range)
	<50	79353	5416	124	5292	48092	1088	47004	11867	150	11717	618	8	610	13067	120	12947	303	1	302	542	3	539	12875	23	12852	47	1	46
	50-64	2105	105	3	102	582	9	573	1186	9	1177	29	0	29	51	2	49	10	2	8	149	0	149	422	0	422	2	0	2
	Gender
	Male	75964	5079	115	4964	45975	1018	44957	11147	127	11020	599	8	591	12779	114	12665	298	2	296	448	2	446	12708	22	12686	40	1	39
	Female	5495	442	12	430	2699	79	2620	1906	32	1874	48	0	48	339	8	331	15	1	14	243	1	242	589	1	588	9	0	9
	Function
	Healthcare worker	3303	262	4	258	709	20	689	2205	46	2159	8	0	8	74	1	73	20	3	17	499	1	498	201	1	200	37	1	36
	Non-healthcare worker	78156	5259	123	5136	47965	1077	46888	10848	113	10735	639	8	631	13044	121	12923	293	0	293	192	2	190	13096	22	13074	12	0	12
	Comorbidities
	None	78081	5389	120	5269	47572	1061	46511	11023	127	10896	643	8	635	13079	122	12957	309	3	306	639	3	636	12481	20	12461	46	1	45
	≥ 1	3378	132	7	125	1102	36	1066	2030	32	1998	4	0	4	39	0	39	4	0	4	52	0	52	816	3	813	3	0	3
	Previous History of COVID-19 Infection
	Yes	20343	0	0	0	12549	83	12466	4495	20	4475	171	8	163	3102	8	3094	21	0	21	214	2	212	3415	2	3413	2	0	2
	No	61116	5521	127	5394	36125	1014	35111	8558	139	8419	476	0	476	10016	114	9902	292	3	289	477	1	476	9882	21	9861	47	1	46
	Abbreviations: AZ = AstraZeneca (ChAdOx1 nCoV-19), PFZ = Pfizer-BioNTech (BNT162b2), SPh = Sinopharm (BBIBP-CorV), SPTV= Gamaleya Sputnik V (Gam-COVID-Vac)
