# Supplementary material for: Immunogenicity and real-world effectiveness of COVID-19 vaccines in Lebanon: Insights from primary and booster schemes, variants, infections, and hospitalization
Source: PLoS One. 2024 Sep 13;19(9):e0306457. doi: 10.1371/journal.pone.0306457 (PMC11398646; doi:10.1371/journal.pone.0306457)
Supplement: S5 Table — Abbreviations: AZ = AstraZeneca (ChAdOx1 nCoV-19), PFZ = Pfizer-BioNTech (BNT162b2), SPh = Sinopharm (BBIBP-CorV), SPTV = Gamaleya Sputnik V (Gam-COVID-Vac). (XLSX) [file pone.0306457.s005.xlsx]

## Sheet: Table S5
	Table S5-Demographic and clinical characteristics of the participants used to estimate effectiveness of the different vaccination schemes during the Omicron BA.1/BA.2 variant wave.
	Omicron BA.1/BA.2 variants surge period (01/01/2022 to 07/03/2022)		No vaccination			2 × SPh			2 × PFZ			2 × AZ			2 × SPTV			1 × SPh/1 × PFZ			2 × SPh/1 × SPh			2 × PFZ/1 × PFZ			2 × SPh/1 × PFZ			2 × PFZ/1 × SPh			2 × SPTV/1 × PFZ
		TOTAL	Total	Cases	Controls	Total	Cases	Controls	Total	Cases	Controls	Total	Cases	Controls	Total	Cases	Controls	Total	Cases	Controls	Total	Cases	Controls	Total	Cases	Controls	Total	Cases	Controls	Total	Cases	Controls	Total	Cases	Controls
	Total number	81779	4381	196	4185	34524	1372	33152	12964	1003	11961	661	82	579	13456	850	12606	118	1	117	371	21	350	6159	209	5950	39350	1381	37969	50	8	42	4546	13	4533
	Age (years) (median, interquartile range)
	<50	79672	4293	194	4099	34358	1362	32996	11923	943	10980	636	78	558	13413	847	12566	118	1	117	360	20	340	5511	176	5335	38893	1338	37555	48	8	40	4522	11	4511
	50-64	2107	88	2	86	166	10	156	1041	60	981	25	4	21	43	3	40	0	0	0	11	1	10	648	33	615	457	43	414	2	0	2	24	2	22
	Gender
	Male	76247	4025	156	3869	32502	828	31674	11215	828	10387	614	77	537	13105	807	12298	113	0	113	353	16	337	5525	172	5353	37410	1241	36169	41	6	35	4477	13	4464
	Female	5532	356	40	316	2022	544	1478	1749	175	1574	47	5	42	351	43	308	5	1	4	18	5	13	634	37	597	1940	140	1800	9	2	7	69	0	69
	Function
	Healthcare worker	3318	238	16	222	487	73	414	1686	8	1678	8	0	8	77	8	69	4	0	4	24	6	18	848	84	764	390	37	353	37	8	29	6	0	6
	Non-healthcare worker	78461	4143	180	3963	34037	1299	32738	11278	995	10283	653	82	571	13379	842	12537	114	1	113	347	15	332	5311	125	5186	38960	1344	37616	13	0	13	4540	13	4527
	Comorbidities
	None	78366	4304	188	4116	34244	1347	32897	10940	1000	9940	656	82	574	13417	847	12570	116	1	115	364	21	343	4876	163	4713	38416	1314	37102	47	8	39	4535	13	4522
	≥ 1	3413	77	8	69	280	25	255	2024	3	2021	5	0	5	39	3	36	2	0	2	7	0	7	1283	46	1237	934	67	867	3	0	3	11	0	11
	Previous History of COVID-19 Infection
	Yes	22135	0	0	0	9904	374	9530	4680	163	4517	179	19	160	3318	163	3155	15	0	15	36	0	36	2311	54	2257	10567	323	10244	4	0	4	1088	4	1084
	No	59644	4381	196	4185	24620	998	23622	8284	840	7444	482	63	419	10138	687	9451	103	1	102	335	21	314	3848	155	3693	28783	1058	27725	46	8	38	3458	9	3449
	Abbreviations: AZ = AstraZeneca (ChAdOx1 nCoV-19), PFZ = Pfizer-BioNTech (BNT162b2), SPh = Sinopharm (BBIBP-CorV), SPTV= Gamaleya Sputnik V (Gam-COVID-Vac)
