# Supplementary material for: Immunogenicity and real-world effectiveness of COVID-19 vaccines in Lebanon: Insights from primary and booster schemes, variants, infections, and hospitalization
Source: PLoS One. 2024 Sep 13;19(9):e0306457. doi: 10.1371/journal.pone.0306457 (PMC11398646; doi:10.1371/journal.pone.0306457)
Supplement: S6 Table — Abbreviations: AZ = AstraZeneca (ChAdOx1 nCoV-19), PFZ = Pfizer-BioNTech (BNT162b2), SPh = Sinopharm (BBIBP-CorV), SPTV = Gamaleya Sputnik V (Gam-COVID-Vac). (XLSX) [file pone.0306457.s006.xlsx]

## Sheet: Table S6
	Table S6-Demographic and clinical characteristics of the participants used to estimate effectiveness of the different vaccination schemes during the Omicron BA.4/BA.5 variant wave
	Omicron BA.4/BA.5 variants surge period (21/06/2022 to 07/09/2022)		No vaccination			2 × SPh			2 × PFZ			2 × SPTV			2 × PFZ/1 × PFZ			2 × SPh/1 × PFZ			2 × SPTV/1 × PFZ
		TOTAL	Total	Cases	Controls	Total	Cases	Controls	Total	Cases	Controls	Total	Cases	Controls	Total	Cases	Controls	Total	Cases	Controls	Total	Cases	Controls
	Total number	81657	4022	68	3954	6567	165	6402	5876	191	5685	5219	154	5065	8460	257	8203	41949	1362	40587	8644	188	8456
	Age (years) (median, interquartile range)
	<50	79556	3937	68	3869	6454	164	6290	5385	179	5206	5196	153	5043	7734	224	7510	41489	1339	40150	8612	187	8425
	50-64	2101	85	0	85	113	1	112	491	12	479	23	1	22	726	33	693	460	23	437	32	1	31
	Gender
	Male	76151	3737	63	3674	5987	135	5852	4649	149	4500	5023	55	4968	7615	227	7388	39845	1280	38565	8485	182	8303
	Female	5506	285	5	280	580	30	550	1227	42	1185	196	99	97	845	30	815	2104	82	2022	159	6	153
	Function
	Healthcare worker	3304	211	1	210	210	19	191	1117	36	1081	52	2	50	1117	40	1077	480	21	459	26	1	25
	Non-healthcare worker	78353	3811	67	3744	6357	146	6211	4759	155	4604	5167	152	5015	7343	217	7126	41469	1341	40128	8618	187	8431
	Comorbidities
	None	78248	3964	64	3900	6439	163	6276	5321	169	5152	5203	154	5049	6865	212	6653	40982	1320	39662	8620	188	8432
	≥ 1	3409	58	4	54	128	2	126	555	22	533	16	0	16	1595	45	1550	967	42	925	24	0	24
	Previous History of COVID-19 Infection
	Yes	26116	0	0	0	2687	81	2606	2475	97	2378	1819	59	1760	3518	122	3396	12971	485	12486	2370	61	2309
	No	55541	4022	68	3954	3880	84	3796	3401	94	3307	3400	95	3305	4942	135	4807	28978	877	28101	6274	127	6147
	Abbreviations: AZ = AstraZeneca (ChAdOx1 nCoV-19), PFZ = Pfizer-BioNTech (BNT162b2), SPh = Sinopharm (BBIBP-CorV), SPTV= Gamaleya Sputnik V (Gam-COVID-Vac)
